# Supplementary material for: Function of BriC peptide in the pneumococcal competence and virulence portfolio
Source: PLoS Pathog. 2018 Oct 11;14(10):e1007328. doi: 10.1371/journal.ppat.1007328 (PMC6181422; doi:10.1371/journal.ppat.1007328)
Supplement: S1 Table — (XLSX) [file ppat.1007328.s003.xlsx]

## Sheet: Table S1 Distribution
Table S1: Streptococcal strains utilized for analysis of strain distribution. Strains are color codes as follows: gray: S. infantis; beige: S.oralis; green: S. mitis; pink: S. pseudopneumoniae; blue: S. pneumoniae; light blue: distinct phyletic group of S. pneumoniae
Strain ID	Species	GenBank Accession No.	Serotype	MLST	Acession Number	Location of Isolation
SK1076	Streptococcus infantis	AFNN00000000			AFNN00000000
SK970	Streptococcus infantis	AFUT00000000			AFUT00000000
SK1073	Streptococcus mitis	AFQT00000000			AFQT00000000
B6	Streptococcus mitis	FN568063			FN568063
NCTC 12261	Streptococcus mitis	AEDX00000000			AEDX00000000
SK1080	Streptococcus mitis	AFQV00000000			AFQV00000000
SK321	Streptococcus mitis	AEDT00000000			AEDT00000000
SK564	Streptococcus mitis	AEDU00000000			AEDU00000000
SK569	Streptococcus mitis	AFUF00000000			AFUF00000000
SK575	Streptococcus mitis	AICU01000001			AICU01000001
SK597	Streptococcus mitis	AEDV00000000			AEDV00000000
bv. 2 str. F0392	Streptococcus oralis (reclassified from S. mitis)	AFUO00000000			AFUO00000000
ATCC 6249	Streptococcus oralis (reclassified from S. mitis)	AEEN00000000			AEEN00000000
bv. 2 str. SK95	Streptococcus oralis (reclassified from S. mitis)	AFUB00000000			AFUB00000000
Uo5	Streptococcus oralis	FR720602			FR720602
2426	Streptococcus oralis- subspecies tigurinus	ASXA00000000			ASXA00000000
AZ_3a	Streptococcus oralis- subspecies tigurinus	AORU00000000			AORU00000000
G54	Streptococcus pneumoniae	CP001015	19F	63	NC_011072.1	Italy
SP18-BS74	Streptococcus pneumoniae	ABAE00000000	6	new	ABAE00000000	Pittsburgh, US
70585	Streptococcus pneumoniae	CP000918	5	289	NC_012468.1	Bangladesh
ATCC 700669	Streptococcus pneumoniae (PMEN1)	FM211187	23F	81	FM211187	Spain
CDC0288_04	Streptococcus pneumoniae	ABGF00000000	12F	220	ABFG00000000	USA, UK
CDC1087-00	Streptococcus pneumoniae	ABFT00000000	7F	191	ABFT00000000
CDC1873-00	Streptococcus pneumoniae	ABFS00000000	6A	376	ABFS00000000	USA
CDC3059-06	Streptococcus pneumoniae	ABGG00000000	19A	199	ABGG000000000	UK
CGSP14	Streptococcus pneumoniae	CP001033	14	15	NC_010582.1	China
D39	Streptococcus pneumoniae	CP000410	2	595	NC_008533.1	Historical serotype
GA13494	Streptococcus pneumoniae	AGOZ01000001	14	656	AGOZ01000001	USA
Hungary19A-6	Streptococcus pneumoniae (PMEN6)	CP000936	19A	236	CP000936.1	Hungary
ICE44	Streptococcus pneumoniae	AUYF00000000	6B	71	NZ_AUYF00000000.1	Iceland
INV104	Streptococcus pneumoniae	FQ312030	1	227	FQ312030.1	Oxford, UK
JJA	Streptococcus pneumoniae	CP000919	14	66	NC_012466.1	Brazil
SP11-BS70	Streptococcus pneumoniae	ABAC00000000	11	62	ABAC00000000	Pittsburgh, US
SP14-BS69	Streptococcus pneumoniae	ABAD00000000	14	124	ABAE00000000	Pittsburgh, US
SP19-BS75	Streptococcus pneumoniae	ABAF00000000	19	485	ABAF00000000	Pittsburgh, US
SP23-BS72	Streptococcus pneumoniae	ABAG00000000	23	37	ABAG00000000	Pittsburgh, US
SP3-BS71	Streptococcus pneumoniae	AAZZ00000000	3	180	AAZZ00000000	Pittsburgh, US
SP6-BS73	Streptococcus pneumoniae	ABAA00000000	6	460	ABAA00000000	Pittsburgh, US
SP9-BS68	Streptococcus pneumoniae	ABAB00000000	9	1269	ABAB00000000	Pittsburgh, US
SPN1041	Streptococcus pneumoniae	CACE00000000	1	217	NZ_CACE01000052	Ghana
SPNA45	Streptococcus pneumoniae	CACG00000000	3	New	HE983624.1 (SpnA45)	Newmarket
Taiwan19F-14	Streptococcus pneumoniae (PMEN14)	CP000921	19F	236	NC_012469.1	Taiwan
TIGR4	Streptococcus pneumoniae	AE005672	4	205	NZ_AKBW01000001.1	Norway
WL400	Streptococcus pneumoniae	AVFA00000000	6A	2191	NZ_AVFA01000087.1	Portugal
WL677	Streptococcus pneumoniae	AUWZ00000000	19A	276	NZ_AUWZ00000000.1	Portugal
MNZ14	Streptococcus pneumoniae (distinct phyletic group)	ASJO00000000	NT	448	ASJO00000000	South Korea
MNZ85	Streptococcus pneumoniae (distinct phyletic group)	ASJF00000000	NT	2315	ASJF00000000	Brazil
B1069B1599	Streptococcus pneumoniae (distinct phyletic group)	JBOW00000000	NT	2315	JBOW00000000	Pittsburgh, US
B1068B1598	Streptococcus pneumoniae (distinct phyletic group)	JBOV00000000	NT	2315	JBOV00000000	Pittsburgh, US
ATCC BAA-960	Streptococcus pseudopneumoniae	AICS00000000			AICS00000000
IS7493	Streptococcus pseudopneumoniae	CP002925			CP002925
SK674	Streptococcus pseudopneumoniae	AJKE00000000			AJKE00000000
SV35-T23	Streptococcus pneumoniae (PMEN1)	ADNN00000000	23F	81	ADNN00000000	US
PN4595-T23	Streptococcus pneumoniae (PMEN1)	ABXO00000000	23F	81	ABXO00000000	Portugal
SV36-T3	Streptococcus pneumoniae (PMEN1)	ADNO00000000	3	81	ADNO00000000	US
