# Supplementary material for: Function of BriC peptide in the pneumococcal competence and virulence portfolio
Source: PLoS Pathog. 2018 Oct 11;14(10):e1007328. doi: 10.1371/journal.ppat.1007328 (PMC6181422; doi:10.1371/journal.ppat.1007328)
Supplement: S2 Table — (XLSX) [file ppat.1007328.s004.xlsx]

## Sheet: Table S2  CSP Alleles
Table S2: CSP pherotypes and briC alleles for pneumococcal genomes in figure 4A.
Genome	BriC Allele	CSP Type
70585	1A	CSP1
CDC0288-04	1A	CSP1
G54	1A	CSP1
Hungary19A-6	1A	CSP1
Sp11-BS70	1A	CSP1
SP23-BS72	1A	CSP1
SPN1041	1A	CSP1
SP9-BS68	1A	CSP1
CDC1087-00	1A	CSP1
CDC3059-06	1B	CSP1
CGSP14	1B	CSP1
D39	1B	CSP1
GA13494	1B	CSP1
ICE44	1B	CSP1
SP14-BS69	1B	CSP1
SP18-BS74	1B	CSP1
SP3-BS71	1B	CSP1
SpnA45	1B	CSP1
Taiwan19F-14	1B	CSP1
WL400	1B	CSP1
PN4595-T23	1A	CSP2
ATCC700669	1A	CSP2
SV35-T23	1A	CSP2
SV36-T3	1A	CSP2
TIGR4	1A	CSP2
WL677	1A	CSP2
CDC1873-00	1A	CSP2
B1598	1B	CSP2
B1599	1B	CSP2
INV104	1B	CSP2
JJA	1B	CSP2
MNZ14	1B	CSP2
MNZ85	1B	CSP2
SP6-BS73	1B	CSP2
Sp19-BS75	1B	Different Allele
