# Supplementary material for: Function of BriC peptide in the pneumococcal competence and virulence portfolio
Source: PLoS Pathog. 2018 Oct 11;14(10):e1007328. doi: 10.1371/journal.ppat.1007328 (PMC6181422; doi:10.1371/journal.ppat.1007328)
Supplement: S3 Table — (XLSX) [file ppat.1007328.s005.xlsx]

## Sheet: Table S3 HiBit Assay
Table S3: HiBit assay measuring bioluminiscence of the construct containing BriC leader fused with HiBit, both in the absence and presence of CSP in supernatants, whole cell surfaces and lysates.
	No CSP			CSP
	Supernatant	Surface	Lysate	Supernatant	Surface	Lysate
WT	0	46.6667	7	1027.33	14093.7	427.333
ΔcomAB	0	57.6667	2.33333	4	1607.33	328.333
