# Supplementary material for: Function of BriC peptide in the pneumococcal competence and virulence portfolio
Source: PLoS Pathog. 2018 Oct 11;14(10):e1007328. doi: 10.1371/journal.ppat.1007328 (PMC6181422; doi:10.1371/journal.ppat.1007328)
Supplement: S4 Table — (XLSX) [file ppat.1007328.s006.xlsx]

## Sheet: Table S4 Strains
Table S4: Strains used in this experimental work
Strain ID	Strain Name	Description	Source
LH339	R6D	Penicillin-resistant R6-derivative, Hun663.tr4	Severin et al. 1996
BS590	PN4595-T23	PMEN1 strain isolated in Lisbon, Portugal in 1996	Drs. Alexander Tomasz & Herminia deLancastre
LH36	D39	Encapsulated, serotype 2 strain	Leicester D39, Laboratory of Dr. Yesilkaya, Paixao et al. 2015
LH65	R6DΔbriC	briC (spr_0388) replaced with ermB in R6D; EryR	This Study
LH257	R6DΔbriC::briC	briC, along with native promoter inserted downstream of bga in R6DΔbriC; EryR, KanR	This Study
LH364	R6DΔbriC::briC-OE	briC, along with constitutive amiApromoter inserted downstream of bga in R6DΔbriC; EryR,KanR	This Study
LH221	D39ΔbriC	briC (spr_0388) replaced with ermB in D39; EryR	This Study
LH260	D39ΔbriC::briC	briC, along with native promoter inserted downstream of bga in D39ΔbriC; EryR,KanR	This Study
GC592	PN4595-T23ΔcomE	comE (spr_2041) replaced with aad9in PN4595-T23; SpecR	This Study
LH116	R6DΔcomE	comE (spr_2041) replaced with kan in R6D; KanR	This Study
LH360	R6D::PbriClong-briC	briC, along with PN4595-T23 briC promoter inserted downstream of bga in R6D; KanR	This Study
LH366	R6DΔcomE::PbriClong-briC	comE (spr_2041) replaced with aad9 in R6D PbriClong-briC; SpecR, KanR	This Study
ADP226	D39ΔcomAB (bgaA::PssbB-luc, prs1::PF6-lacI-tetR, cep::PL8-comAB, comAB::ery)	comAB replaced with ermB in ADP225; EryR	This Study
LH429	R6DΔcomAB::PbriClong-briC	comAB replaced with ermB in R6D PbriClong-briC; EryR, KanR	This Study
LH431	R6DΔcomEΔcomAB::PbriClong-briC	comE (spr_2041) replaced with aad9 in R6DΔcomAB::PbriClong-briC; SpecR, EryR, KanR	This Study
LH566	R6DΔbriC::PbriCShuffled ComE-binding box-briC	ComE-binding box shuflled in PbriC, fused with briC in R6DΔbriC; EryR, KanR	This Study
LH378	D39ΔcomE	comE (spr_2041) replaced with aad9 in D39; SpecR	This Study
LH376	D39 PbriClong-briC	briC, along with PN4595-T23 briC promoter inserted downstream of bga in D39; KanR	This Study
LH380	D39ΔcomE::PbriClong-briC	comE (spr_2041) replaced with aad9 in D39 PbriClong-briC; SpecR, KanR	This Study
GC583	PN4595-T23, specR	aad9 inserted in the inert intergenic region between spr_0515 and spr_0516; SpecR	This Study
LH14	R6D, specR	aad9 inserted in the inert intergenic region between spr_0515 and spr_0516; SpecR	This Study
LH151	Taiwan-19F (Sp3063), specR	aad9 inserted in the inert intergenic region between spr_0515 and spr_0516; SpecR	This Study
LH281	E. coli TOP10	E. coli strain used for plasmid constructions	Invitrogen, USA
LH267	E. coli TOP10, Modified pPP2	E. coli strain transformed with modified pPP2 containing kan; KanR, AmpR	This Study
LH282	E. coli TOP10 (PbriC-lacZ)	E. coli strain transformed with modified pPP2 containing R6 briC promoter fused with lacZ; KanR, AmpR	This Study
LH284	E. coli TOP10 (PbriClong-lacZ)	E. coli strain transformed with modified pPP2 containing PN4595-T23 briC promoter fused with lacZ; KanR, AmpR	This Study
LH290	R6 (PbriC-lacZ)	R6 briC promoter fused with lacZ in R6; KanR	This Study
LH292	R6 (PbriClong-lacZ)	PN4595-T23 briC promoter fused with lacZ in R6; KanR	This Study
LH294	PN4595-T23 (PbriC-lacZ)	R6 briC promoter fused with lacZ in PN4595-T23; KanR	This Study
LH296	PN4595-T23 (PbriClong-lacZ)	PN4595-T23 briC promoter fused with lacZ in PN4595-T23; KanR	This Study
LH618	R6D (N-term briC-HiBit)	N-term briC construct fused with HiBit in R6D; KanR	This Study
LH621	R6DΔcomAB (N-term briC-HiBit)	N-term briC construct fused with HiBit in R6DΔcomAB; EryR, KanR	This Study
