# Supplementary material for: Function of BriC peptide in the pneumococcal competence and virulence portfolio
Source: PLoS Pathog. 2018 Oct 11;14(10):e1007328. doi: 10.1371/journal.ppat.1007328 (PMC6181422; doi:10.1371/journal.ppat.1007328)
Supplement: S5 Table — (XLSX) [file ppat.1007328.s007.xlsx]

## Sheet: Table S5 Primers
Table S5: Primers used in this study
Primer	Sequence	Strain Constructed	Restriction Site (if present)
R6DΔbriC Flank 1 F	AGATTGAAGGAGTGCAGACCAATG	R6DΔbriC
R6DΔbriC Flank 1 R	ATATATGTGCACTGTCATTGCAAGTACCTTCT	R6DΔbriC	ApaLI
R6DΔbriC ermB F	ATATATGTGCACGTTAGATTAATTCCTACCAGTGAC	R6DΔbriC	ApaLI
R6DΔbriC ermB R	ATATATCTCGAGTACCCCTTATCGATACAAATTCCC	R6DΔbriC	XhoI
R6DΔbriC Flank 2 F	ATATATCTCGAGGGGTAATCTTTCAAAAAAGTACGATGAG	R6DΔbriC	XhoI
R6DΔbriC Flank 2 R	TGTCCCAGCTCAATACTTGTACAAA	R6DΔbriC
ΔbriC Check F	AATCCCAATCGTTCGGTTAGG	R6DΔbriC, D39ΔbriC
ΔbriC Check R	ACGATGGAAACTGGACTTGTCG	R6DΔbriC, D39ΔbriC
ΔbriC::briC Flank 1 F	CGGTGTTGCGATGATTGAG	R6DΔbriC::briC, D39ΔbriC::briC, R6DΔbriC::briC-OE, R6D PbriClong-briC, R6DΔbriC::PbriCShuffled ComE-binding box-briC, R6D N-term BriC-HiBit
ΔbriC::briC Flank 1 R	CATTTAGTCATTCTTGGTCTTTAATGATAAAGAAGGTATCAAAATTTCTAG	R6DΔbriC::briC
ΔbriC::briC briC F	TTATCATTAAAGACCAAGAATGACTAAATGAGACTAGAAAGGTC	R6DΔbriC::briC
ΔbriC::briC briC R	TGGAATAGGCATAGATTACCCTGTTCGGAAGCC	R6DΔbriC::briC
ΔbriC::briC kan F	TTCCGAACAGGGTAATCTATGCCTATTCCAGAGGAAATG	R6DΔbriC::briC
ΔbriC::briC kan R	AGCGGGGTTTTTTGCGCTTTTGATTTACGCGGTTTGC	R6DΔbriC::briC
ΔbriC::briC Flank 2 F	CGCGTAAATCAAAAGCGCAAAAAACCCCGCTTCGGCGGGGTTTTTTCGCCCTGTTCTTATTTCATTTTACTATATTTTAGGAGG	R6DΔbriC::briC
ΔbriC::briC Flank 2 R	CGAATCCCTAAGCATTTTCTAGG	R6DΔbriC::briC, D39ΔbriC::briC
ΔbriC::briC-OE Flank 1 R	TTCTGTACCTGTCATGTAAGTACCAATAAGGTTATTTTTTAAATGTTTCCG	R6DΔbriC::briC-OE
ΔbriC::briC-OE briC, Flank 2 F	CTTATTGGTACTTACATGACAGGTACAGAAACATTTACAGTTATTTC	R6DΔbriC::briC-OE
ΔbriC::briC-OE briC, Flank 2 R	CTCTACAAAATAGTATAGACAATAACACTATACAATTTTATACAAAG	R6DΔbriC::briC-OE, R6D PbriClong-briC
pPP2 Modification kan F	ATATATGGTACCTCTATGCCTATTCCAGAG	E. coli TOP10, Modified pPP2	KpnI
pPP2 Modification kan R	ATATATGCATGCCTTTTGATTTACGCGGTTTGCGAA	E. coli TOP10, Modified pPP2	SphI
pPP2 Check F	CTAGCGCTATATGCGTTGATGCAAT	E. coli TOP10, Modified pPP2
pPP2 Check R	CGTAACCGTGCATCTGCCAGTTT	E. coli TOP10, Modified pPP2
PbriC F	ATATATGGTACCAGAATGACTAAATGAGACTAGA	E. coli TOP10 (PbriC::lacZ), E. coli TOP10 (PbriClong::lacZ)	KpnI
PbriC R	ATATATTCTAGATGCAAGTACCTTCTTAAA	E. coli TOP10 (PbriC::lacZ), E. coli TOP10 (PbriClong::lacZ)	XbaI
PN4595-T23ΔcomE Flank 1 F	CTTTTTCGTTGTGACGGTGT	PN4595-T23ΔcomE
PN4595-T23ΔcomE Flank 1 R	ATATATCTCGAGCTCACTTGATGTTCA	PN4595-T23ΔcomE	XhoI
PN4595-T23ΔcomE aadR F	ATATATCTCGAGGGATCCCCCGTTTGATTTTTAATGGTAATG	PN4595-T23ΔcomE	XhoI
PN4595-T23ΔcomE aadR R	ATATATGCTAGCGCGAAAAAACCCCGCCGAAGCGGGGTTTTTTGCGAATTGACGCGGAATGGATCC	PN4595-T23ΔcomE	NheI
PN4595-T23ΔcomE Flank 2 F	ATATATGCTAGCGTGATTGACAATTAGC	PN4595-T23ΔcomE	NheI
PN4595-T23ΔcomE Flank 2 R	GGAAATATGCAAGAAAGTAACAAACGC	PN4595-T23ΔcomE
R6ΔcomE Flank 1 F	GTGACGGTGTTAACCTATTTTGTTACA	R6ΔcomE, R6DΔcomE::PbriClong-briC
R6ΔcomE Flank 1 R	ATATATGTGCACTCAAATTCCCTCTTAAAT	R6ΔcomE	ApaLI
R6ΔcomE kan F	ATATATGTGCACTCTATGCCTATTCCAGAG	R6ΔcomE	ApaLI
R6ΔcomE kan R	ATATATCTCGAGCTTTTGATTTACGCGGTT	R6ΔcomE	XhoI
R6ΔcomE Flank 2 F	ATATATCTCGAGTTGACAATTAGCAAGAAA	R6ΔcomE	XhoI
R6ΔcomE Flank 2 R	CCGATCATGACAATAATAAAGGTTGG	R6ΔcomE, R6DΔcomE::briC-OE
R6D PbriClong-briC Flank 1 R	TCATTTAGTCATTCTGGTCTTTAATGATAAAGAAGGTATCAAAATTTCTAG	R6D PbriClong-briC
R6D PbriClong-briC PbriClong F	TTATCATTAAAGACCAGAATGACTAAATGAGACTAGAAAGGTC	R6D PbriClong-briC
R6D PbriClong-briC PbriClong R	TTCTGTACCTGTCATTGCAAGTACCTTCTTAAAATATAGTGATTTG	R6D PbriClong-briC
R6D PbriClong-briC kan, Flank 2 F	AAGAAGGTACTTGACAATGACAGGTACAGAAACATTTACAGTTATTTC	R6D PbriClong-briC
ΔcomAB Flank 1 F	GCGCAATGAAGCTCATCTCC	D39ΔcomAB
ΔcomAB Flank 1 R	ACTGACTAGTGACGATAGTGACGTTTCCCAAATTTCAT	D39ΔcomAB	SpeI
ΔcomAB Flank 2 F	ACGTAGATCTGAGGAGAGGATGAAACCAGAATTTTTAG	D39ΔcomAB	BglII
ΔcomAB Flank 2 R	CAGCCTTTTTTTCAACAAAAATACGTTTATC	D39ΔcomAB
ermB F	CAGTCGCGCCCGGAGGAATTTTCATATGAAC	D39ΔcomAB	SpeI
ermB R	CTATTATTTAACGGGAGGAAATAAAGATCGATC	D39ΔcomAB	BglII
PN4595-T23, specR Flank 1 F	CGTGAAGCTATCCAAGAAGAAGC	PN4595-T23, specR
PN4595-T23 specR Flank 1 R	ATATATGGATCCCTGCTCCTAGGGAGATTTATCTTT	PN4595-T23, specR	BamHI
PN4595-T23 specR aadR F	ATATGGATCCTCCCCCGTTTGATTTTTAATGGTAATGTGATAAA	PN4595-T23, specR	BamHI
PN4595-T23 specR aadR R	ATATCCCGGGCGGAATGGATCCAATTTTTTTA	PN4595-T23, specR	XmaI
PN4595-T23, specR Flank 2 F	ATATATCCCGGGGTCGCTCCGTCGTTCGTTCGATTTCCTA	PN4595-T23, specR	XmaI
PN4595-T23, specR Flank 2 R	CCATCTCAGAGATATGAACAAGGGCATCTGTC	PN4595-T23, specR
R6D, specR F	TTACCGTAAAGGTGAATTGT	R6D specR
R6D, specR R	TAAACTTCATCCACTTTGGC	R6D specR
PbriCShuffled ComE-binding box-briC Flank 1 R	CTAGACTAACTGGTCTGATTTTTCCATAAAAAATGAGACCTTTC	R6DΔbriC::PbriCShuffled ComE-binding box-briC
PbriCShuffled ComE-binding box-briC Flank 2 F	TTTTTATGGAAAAATCAGACCAGTTAGTCTAGGATAGAGCTTAAGGAGATAGACTATAAAATAGACAAAAAAAG	R6DΔbriC::PbriCShuffled ComE-binding box-briC
PbriCShuffled ComE-binding box-briC Flank 2 R	CTCTACAAAATAGTATAGACAATAACACTATACAATTTTATACAAAG	R6DΔbriC::PbriCShuffled ComE-binding box-briC
R6D N-term BriC-HiBit briC R	AGAACCACCAACCACCTTCCCAAACAGCAAGACC	R6D N-term BriC-HiBit
R6D N-term BriC-HiBit HiBit F	CTTGCTGTTTGGGAAGGTGGTGGTGGTTCTGGTG	R6D N-term BriC-HiBit
R6D N-term BriC-HiBit HiBit R	TTTAAAAAAATTTCTTAACCTGTTCTTATTTCATTTTACTATATTTTAGGAGG	R6D N-term BriC-HiBit
R6D N-term BriC-HiBit F2 F	AAATGAAATAAGAACAGGTTAAGAAATTTTTTTAAACAAACGCCAACCC	R6D N-term BriC-HiBit
R6D N-term BriC-HiBit F2 R	CTCTACAAAATAGTATAGACAATAACACTATACAATTTTATACAAAG	R6D N-term BriC-HiBit
