# Supplementary material for: Function of BriC peptide in the pneumococcal competence and virulence portfolio
Source: PLoS Pathog. 2018 Oct 11;14(10):e1007328. doi: 10.1371/journal.ppat.1007328 (PMC6181422; doi:10.1371/journal.ppat.1007328)
Supplement: S1 File — (TXT) [file ppat.1007328.s009.txt]

>Allele-1A [Streptococcus pneumoniae Hungary19A-6]
MTGTNTFTVLSTEDLEQTSGGLAVWEDGYSRWLYYREFAPYMRQGALNSYIDAWKYGFRAG
>Allele-1B [Streptococcus pneumoniae JJA]
MTGTETFTVISTEDLEQTSGGLAVWEDGYSRWLYYREFAPYMRQGALNSYIDAWKYGFRTG
>Allele2 [Streptococcus mitis SK321]
MTGTEAFTVLSNEDLEKTSGGFAVWEDGEGRWLYYRDFAPYMGQGALNSYRDAWKYGFRAG
>Allele3 [Streptococcus tigurinus 2426]
TAGTETFTVLSSKDLEQVSGGLAVWEDGYGRWLYYREFAPYMGQGALNSYRDAWKYGFQAG
>Allele4 [Streptococcus tigurinus AZ3a]
MTGIETFTVLSTEDLEQTSGGLAVWEDGYDRWLYYREFAPYMGQGALNSYRDAWKYGFRAG
>Allele5 [Streptococcus mitis ATCC6249]
MVGTETFTALSSEGLDQISGGLAVWEDGYGRWLYYREFAPCMGQGALNSYRDAWKYGFRAG
